# Supplementary material for: Methods Used in the Development of Common Data Models for Health Data: Scoping Review
Source: JMIR Med Inform. 2023 Aug 3;11:e45116. doi: 10.2196/45116 (PMC10436118; doi:10.2196/45116)
Supplement: Multimedia Appendix 4 [file medinform_v11i1e45116_app4.xlsx]

## Sheet: Methodic Categories (2000-2022)
Meta information		Requirement Analysis				Design			Validation		Model
DOI/Link	Title	Literature	Interview/ Questionnaire	Delphi	Review of existing CDEs	Modification of existing CDEs	Creation of new CDEs	Reuse existing CDEs without modification	External validation	Others	Iterative	Linear
https://www.ncbi.nlm.nih.gov/pmc/articles/PMC134589/	Common Data Model for Neuroscience Data and Data Model Exchange		x				x		x		x
https://www.ncbi.nlm.nih.gov/pmc/articles/PMC1236914/	The development of common data elements for a multi-institute prostate cancer tissue bank: The Cooperative Prostate Cancer Tissue Resource (CPCTR) experience		x			x				x	x
https://pubmed.ncbi.nlm.nih.gov/18265862/	Feasibility of comparing core data from existing trauma registries in scandinavia. Reaching for a Scandinavian major trauma outcome study (MTOS)
https://pubmed.ncbi.nlm.nih.gov/19416570/	A current landscape of provincial perinatal data collection in Canada	x	x				x
https://pubmed.ncbi.nlm.nih.gov/20962127/	Development and evaluation of a common data model enabling active drug safety surveillance using disparate healthcare databases
https://www.ncbi.nlm.nih.gov/pmc/articles/PMC3535455/	Common Data Elements in Epilepsy Research: Development and Implementation of the NINDS Epilepsy CDE Project		x				x		x	x	x
https://pubmed.ncbi.nlm.nih.gov/22107787/	A consensus-based template for documenting and reporting in physician-staffed pre-hospital services		x				x			x
https://www.ncbi.nlm.nih.gov/pmc/articles/PMC3240764/	Validation of a common data model for active safety surveillance research
https://pubmed.ncbi.nlm.nih.gov/21644810/	Recommendations for the use of common outcome measures in pediatric traumatic brain injury research
https://pubmed.ncbi.nlm.nih.gov/22091875/	The essential role of psychosocial risk and protective factors in pediatric traumatic brain injury research	x
https://pubmed.ncbi.nlm.nih.gov/22308239/	Standardizing the structure of stroke clinical and epidemiologic research data: the National Institute of Neurological Disorders and Stroke (NINDS) Stroke Common Data Element (CDE) project		x				x		x		x
https://pubmed.ncbi.nlm.nih.gov/26123345/	International expert consensus on endpoints for full-thickness laparoendoscopic colonic excision.	x	x	x		x				x	x
https://link.springer.com/article/10.1007/s10799-015-0240-6	Common data model for decision support system of adverse drug reaction to extract knowledge from multi-center database	x				x				x
https://www.ncbi.nlm.nih.gov/pmc/articles/PMC4975562/	Common Data Elements for Muscle Biopsy Reporting.	x					x			x		x
https://www.ncbi.nlm.nih.gov/pmc/articles/PMC4393777/	Common data elements for spinal cord injury clinical research: a National Institute for Neurological Disorders and Stroke project.		x				x	x	x		x
https://www.sciencedirect.com/science/article/pii/S0272638615007581?via%3Dihub	Therapeutic Area Data Standards for Autosomal Dominant Polycystic Kidney Disease: A Report From the Polycystic Kidney Disease Outcomes Consortium (PKDOC).		x				x			x	x
https://www.ncbi.nlm.nih.gov/pmc/articles/PMC4210567/	The EPIRARE proposal of a set of indicators and common data elements for the European platform for rare disease registration.		x				x	x
https://www.ncbi.nlm.nih.gov/pmc/articles/PMC4433369/	A methodology for a minimum data set for rare diseases to support national centers of excellence for healthcare and research.	x					x	x	x		x
https://www.ncbi.nlm.nih.gov/pmc/articles/PMC3814815/	Transforming research and clinical knowledge in traumatic brain injury pilot: multicenter implementation of the common data elements for traumatic brain injury.					x			x		x
https://pubmed.ncbi.nlm.nih.gov/23920745/	A data model based on semantically enhanced HL7 RIM for sharing patient data of breast cancer clinical trials.						x					x
https://pubmed.ncbi.nlm.nih.gov/25160147/	Reporting of drug allergies for use in a national decision support system.						x					x
https://pubmed.ncbi.nlm.nih.gov/25547519/	2014 ACC/AHA Key Data Elements and Definitions for Cardiovascular Endpoint Events in Clinical Trials: A Report of the American College of Cardiology/American Heart Association Task Force on Clinical Data Standards (Writing Committee to Develop Cardiovascular Endpoints Data Standards).
https://pubmed.ncbi.nlm.nih.gov/23614166/	Toward a population-based approach to end-of-life care surveillance in Canada: initial efforts and lessons.	x	x
https://www.scopus.com/record/display.uri?eid=2-s2.0-84863182893&doi=10.1007%2f978-3-642-27311-7_34&origin=inward&txGid=85352f6533980d403dacb80cb848d9c8	Annotating Taiwan cancer registry to caDSR for international interoperability							x		x	x
https://pubmed.ncbi.nlm.nih.gov/27486851/	Recommendations of Common Data Elements to Advance the Science of Self-Management of Chronic Conditions.	x	x	x			x				x
https://pubmed.ncbi.nlm.nih.gov/25797358/	NIH/NCATS/GRDR® Common Data Elements: A leading force for standardized data collection.						x			x	x
10.1111/dmcn.13723 https://onlinelibrary.wiley.com/doi/10.1111/dmcn.13723	A common data language for clinical research studies: the National Institute of Neurological Disorders and Stroke and American Academy for Cerebral Palsy and Developmental Medicine Cerebral Palsy Common Data Elements Version 1.0 recommendations	x	x		x	x	x	x	x	x (internal review)		x
10.5324/nje.v29i1-2.4053 https://www.ntnu.no/ojs/index.php/norepid/article/view/4053	A common data model for harmonization in the nordic pregnancy drug safety studies (Norpress)				x	x	x	x	x (under peer review)			x
10.1016/j.lfs.2021.119818 https://www.sciencedirect.com/science/article/pii/S0024320521008055	A common language for Gulf War Illness (GWI) research studies: GWI common data elements	x	x		x	x	x	x	x (public review)	x (working group consensus)		x
10.1007/s10545-017-0035-5 https://onlinelibrary.wiley.com/doi/full/10.1007/s10545-017-0035-5	Common data elements for clinical research in mitochondrial disease: a National Institute for Neurological Disorders and Stroke project	x (review data collection forms, case report forms, literature, studies, trials and CDEs)	x		x		x	x	x			x
10.1017/cjn.2017.222 https://www.cambridge.org/core/product/identifier/S0317167117002220/type/journal_article	Common data elements for concussion in tertiary care: Phase one in Ontario	x	x					x		x "CDEs were discussed and accepted at a face-to-face meeting"		x
10.1371/journal.pone.0253051 https://www.ncbi.nlm.nih.gov/pmc/articles/PMC8192005/	Common data elements for predictors of pediatric sepsis: A framework to standardize data collection	x		x			x	x	x (web based feedback)		x
10.1007/s12028-019-00726-3 https://link.springer.com/article/10.1007/s12028-019-00726-3	Common Data Elements for Unruptured Intracranial Aneurysms and Aneurysmal Subarachnoid Hemorrhage: Recommendations from the Working Group on Hospital Course and Acute Therapies-Proposal of a Multidisciplinary Research Group				x	x	x	x "Most of the recommended Hospital Course and Acute Therapies CDEs have been newly developed" -> some were reused, not clear if with or without modifying	x			x
10.1007/s12028-019-00723-6 https://link.springer.com/article/10.1007/s12028-019-00723-6	Common Data Elements for Unruptured Intracranial Aneurysms and Subarachnoid Hemorrhage Clinical Research: A National Institute for Neurological Disorders and Stroke and National Library of Medicine Project	x	x		x	x	x	x	x (public comments)			x
10.1089/neu.2019.6867. https://www.ncbi.nlm.nih.gov/pmc/articles/PMC7249452/	Common Data Elements: Critical Assessment of Harmonization between Current Multi-Center Traumatic Brain Injury Studies.	x			x		x	x (overlap between the elements of many CDEs)				x
10.2196/13554 https://medinform.jmir.org/2019/3/e13554/	Core data elements in acute myeloid leukemia: A unified medical language system-based semantic analysis and experts' review	x	x				x					x
10.1007/s12028-019-00729-0 https://link.springer.com/article/10.1007/s12028-019-00729-0	Definition and Prioritization of Data Elements for Cohort Studies and Clinical Trials on Patients with Unruptured Intracranial Aneurysms: Proposal of a Multidisciplinary Research Group	x			x	x	x	x	x (feedback from conference)			x
10.1111/epi.16733 https://onlinelibrary.wiley.com/doi/full/10.1111/epi.16733	Design and implementation of electronic health record common data elements for pediatric epilepsy: Foundations for a learning health care system	x	x		x		x	x			x
10.1097/PCC.0000000000002455 https://www.ncbi.nlm.nih.gov/pmc/articles/PMC7609513/	Design and Rationale for Common Data Elements for Clinical Research in Pediatric Critical Care Medicine	x	x	x	x		x				x
10.1111/jth.15138 https://onlinelibrary.wiley.com/doi/10.1111/jth.15138	Development and implementation of common data elements for venous thromboembolism research: on behalf of SSC Subcommittee on official Communication from the SSC of the ISTH	x (existing clinical research studies and CRFs)	x		x		x	x	x			x
10.1093/neuros/nyy475 https://www.ncbi.nlm.nih.gov/pmc/articles/PMC7054710/	Development of Common Data Elements for Use in Chiari Malformation Type I Clinical Research: An NIH/NINDS Project	x	x		x		x		x			x
https://doi.org/10.1371/journal.pone.0223886 https://journals.plos.org/plosone/article?id=10.1371/journal.pone.0223886	EMR-integrated minimal core dataset for routine health care and multiple research settings: A case study for neuroinflammatory demyelinating diseases.	x (Screening of case studies and clinical trials, routine, registry, biobank, documentation, and existing data standards for NIDs]					x	x		x "user evaluation"		x
10.1002/cpt.2476 https://ascpt.onlinelibrary.wiley.com/doi/10.1002/cpt.2476	From Inception to ConcePTION: Genesis of a Network to Support Better Monitoring and Communication of Medication Safety During Pregnancy and Breastfeeding.	x	x				x	x			x
10.1177/21925682211047546 https://www.ncbi.nlm.nih.gov/pmc/articles/PMC8859701/	Gathering Global Perspectives to Establish the Research Priorities and Minimum Data Sets for Degenerative Cervical Myelopathy: Sampling Strategy of the First Round Consensus Surveys of AO Spine RECODE-DCM.	x	x (two-stage electronic survey)				x	x		x (patient input)		x
https://www.ncbi.nlm.nih.gov/pmc/articles/PMC8088651/	How to design a registry for undiagnosed patients in the framework of rare disease diagnosis: suggestions on software, data set and coding system.		x (To improve timely and correct diagnosis for patients with rare diseases, the development of a registry for undiagnosed patients was recommended by the German National Action Plan.)			x				x (evaluation in terms of content and ease of use)		x
https://www.ncbi.nlm.nih.gov/pmc/articles/PMC8075437/	Identification of Common Data Elements from Pivotal FDA Trials	x					x	x				x
10.3233/978-1-61499-678-1-282 https://repository.ubn.ru.nl/bitstream/handle/2066/172875/172875.pdf?sequence=1&isAllowed=y	Key data elements in myeloid leukemia	x			x			x	x	x "reviewed and commented by leukemia experts before they were systematically surveyed by an international voting process"		x
https://www.ncbi.nlm.nih.gov/pmc/articles/PMC6247979/	National Institute of Neurological Disorders and Stroke and Department of Defense Sport-Related Concussion Common Data Elements Version 1.0 Recommendations.	x (domain knowledge)	x (working groups)		x	x		x	x (CDE was published on a website to collect feedack)		x
10.1016/j.jpain.2021.08.005 10.1016/j.jpain.2021.08.005	NIH's Helping to End Addiction Long-term SM Initiative (NIH HEAL Initiative) Clinical Pain Management Common Data Element Program	x	x (The CDE team again reviewed the literature and contacted experts in the field to consider switching from a validated) zählt das als Interview. Schwierig einzuschätzen, da oft Experten involviert sind und sich austauschen.		x		x			x (feedback from members of IMMPACT)		x
10.1089/neu.2019.6710 https://orbi.uliege.be/handle/2268/255408	Prognostic Validation of the NINDS Common Data Elements for the Radiologic Reporting of Acute Traumatic Brain Injuries: A CENTER-TBI Study.	x						x (extraction of 96 CDEs from synoptic reports) and x (validation of existing CDEs)		x (Screening of studies and extraction of CDEs)		x
https://doi.org/10.1177/2192568219832855 https://journals.sagepub.com/doi/10.1177/2192568219832855	RE-CODE DCM (REsearch Objectives and Common Data Elements for Degenerative Cervical Myelopathy): A Consensus Process to Improve Research Efficiency in DCM, Through Establishment of a Standardized Dataset for Clinical Research and the Definition of the Research Priorities.	x	x	x	x		x			x "New data elements will be reviewed by at least 2 members of the research team"	x
https://www.nature.com/articles/sc201714	Relevance of the international spinal cord injury basic data sets to youth: An Inter-Professional review with recommendations		x (e-surveys, expert panel)	x		x		x		x "The final data were presented to a panel of five experts"	x
10.1109/BIBM49941.2020.9313127 https://ieeexplore.ieee.org/document/9313127	Stroke screening data modeling based on openEHR and NINDS Stroke CDE	x	x		x		x	x	x	x (through clinical knowledge manager)	x
10.4414/smw.2021.w30069 https://smw.ch/article/doi/smw.2021.w30069	SwissPedData: Standardising hospital records for the benefit of paediatric research	x	x	x			x		x		x
10.1186/s12903-017-0374-5 https://bmcoralhealth.biomedcentral.com/articles/10.1186/s12903-017-0374-5	The basic research factors questionnaire for studying early childhood caries	x	x				x	x		Pilot testing		x
10.1089/neu.2018.5887	The Canadian Pediatric Mild Traumatic Brain Injury Common Data Elements Project: Harmonizing Outcomes to Increase Understanding of Pediatric Concussion.		x				x		x			x
10.3233/SHTI210049 https://ebooks.iospress.nl/doi/10.3233/SHTI210049	The Registry Data Warehouse in the European Reference Network for Rare Respiratory Diseases - Background, Conception and Implementation.		x		x (recommendations of European Commission‘s Joint Research Centre (JRC))			x				x
10.1097/PRS.0000000000006969	Toward International Harmonization of Breast Implant Registries: International Collaboration of Breast Registry Activities Global Common Data Set.		x	x (modified delphi)	x			x			x
10.3174/ajnr.A7000 https://www.ncbi.nlm.nih.gov/pmc/articles/PMC8040979/	Validation of the National Institute of Neurological Disorders and Stroke Spinal Cord Injury MRI Common Data Elements Instrument.	x (Extraction of (frequent) CDEs form real world data)						x (validation of existing CDEs)		x (statistical test such as interclass correlation coefficient and kappa are used to find out the level of agreement)		x

## Sheet: In depth analysis (2000-2022)
Meta information									Medical background					Methodic information (more detailed in the Methodic Categories sheet)			Stakeholder information							Pros and cons of methods as mentioned in the article
DOI/Link	Title	Country	Publication Year	Leading Author	Authors	CDM name	Number of Elements included in the CDM	Project name	Short (less than a year)/long term conditions	Organ Function	Medical Condition (as stated in the article)	Most Occuring Conditions	Condition Domain (as interpreted in our study)	Method Type	Design process (as stated in the article)	Original or Modified Model	Were Stakeholders involved?	Which stakeholders were involved? (as stated in the article)	Which stakeholders were involved? (as interpreted in our study)	When did the stakeholders get involved? (as stated in the article)	When did the stakeholders get involved? (as interpreted in our study)	Nature of stakeholders involvement (as stated in the article)	Nature of stakeholders involvement (as interpreted in our study)	Pros	Cons
https://www.ncbi.nlm.nih.gov/pmc/articles/PMC134589/	Common Data Model for Neuroscience Data and Data Model Exchange	USA	2001	Gardner et al	Daniel Gardner, PhD, Kevin H. Knuth, PhD, Michael Abato, Steven M. Erde, MD, PhD, Thomas White, MD, Robert DeBellis, and Esther P. Gardner, PhD		18 core elements	Human Brain Project	long	brain	Motor behaviour action		Common medical condition	workshops and discussions	Each component of the CDM derives from one of five superclasses—data, site, method, model, and reference—or from relations defined between them. A hierarchic attribute-value scheme for metadata enables interoperability with variable tree depth to serve specific intra- or broad inter-domain queries. To mediate data exchange between disparate systems, the authors propose a set of XML-derived schema…	Original	Yes	researchers, data curators, and software developers	Domain experts; IT Personal;	The first workshop was held in October 2014 and brought together a group of researchers and software developers to discuss the need for a common data model to represent neuroscience data. This workshop led to the formation of a working group that continued to meet and collaborate on the development of the CDM.	In conception;	workshops and discussions	Workshops and Discussions;	Standardization: The CDM provides a common framework for representing neuroscience data, which can facilitate data sharing, collaboration, and analysis across different research groups and domains. Flexibility: The CDM is designed to be flexible and extensible, allowing it to accommodate a wide range of neuroscience data types and experimental paradigms. Interoperability: The standard format for …	Adoption: The success of the CDM depends on its adoption by the neuroscience community, which may require significant effort to promote and educate researchers about the benefits of standardization and data sharing. Complexity: The CDM may be complex and difficult to implement for some researchers, particularly those who are not familiar with data modeling and database management. Limitations: Th…
https://www.ncbi.nlm.nih.gov/pmc/articles/PMC1236914/	The development of common data elements for a multi-institute prostate cancer tissue bank: The Cooperative Prostate Cancer Tissue Resource (CPCTR) experience	USA	2005	Patel et al	Ashokkumar A Patel, André Kajdacsy-Balla, Jules J Berman, Maarten Bosland, Milton W Datta, Rajiv Dhir, John Gilbertson, Jonathan Melamed, Jan Orenstein, Kuei-Fang Tai, and Michael J Becichcorresponding author		145 data elements	Cooperative Prostate Cancer Tissue Resource (CPCTR)	long	prostate	Prostate cancer	Cancer	Common medical condition	Working group meetings; Survey;	The design process for the common data elements included developing a list of potential data elements, grouping these elements into categories, refining the list through expert input and stakeholder feedback, and ultimately finalizing the list of elements.	Original	Yes	pathologists, Urologists, clinicians, researchers, and data managers from the participating institutions, as well as external experts in prostate cancer research and tissue banking.	Domain experts; Clinicians; IT Personal;	The stakeholders were involved in the development of common data elements (CDEs) to capture key clinical and pathological data related to prostate cancer tissue specimens, through several rounds of review and feedback. The stakeholders also participated in pilot testing and refinement of the CDEs in real-world settings.	In data collection; In conception; in evaluation;	The paper describes a range of stakeholders involved in the development of the common data elements, including researchers, clinicians, patients, and advocacy groups.	Working group meetings;	The authors note that the use of standardized CDEs has several potential benefits for prostate cancer research, including improved data quality and consistency, enhanced data sharing and collaboration, and increased efficiency and cost-effectiveness of research studies.	The authors also acknowledge some potential limitations and challenges associated with the use of CDEs, such as the need for ongoing updates and revisions to reflect advances in the field, as well as the need for training and education to ensure proper implementation and use of the CDEs
https://pubmed.ncbi.nlm.nih.gov/18265862/	Feasibility of comparing core data from existing trauma registries in scandinavia. Reaching for a Scandinavian major trauma outcome study (MTOS)	Norway	2007	Ringdal et al	K G Ringdal, H M Lossius; SCANTEM ad hoc group on Scandinavian MTOS and Trauma Registry				short	multi-organ (trauma)	Trauma care		Common medical condition			Original	Yes
https://pubmed.ncbi.nlm.nih.gov/19416570/	A current landscape of provincial perinatal data collection in Canada	Canada	2009	Massey et al	Kiran A. Massey, Sheryll Dale, Peter von Dadelszen, J. Mark Ansermino,			Canadian Perinatal Network (CPN)	short	multi-organ	Maternity care	Maternity care	Common medical condition			Original	Yes
https://pubmed.ncbi.nlm.nih.gov/20962127/	Development and evaluation of a common data model enabling active drug safety surveillance using disparate healthcare databases	USA	2010	Reisinger et al	Stephanie J Reisinger, Patrick B Ryan, Donald J O'Hara, Gregory E Powell, Jeffery L Painter, Edward N Pattishall, and Jonathan A Morris	Common Data Model for Drug Safety			long	multi-organ	Drug safety surveillance	Drug safety	Common medical condition			Original	Yes
https://www.ncbi.nlm.nih.gov/pmc/articles/PMC3535455/	Common Data Elements in Epilepsy Research: Development and Implementation of the NINDS Epilepsy CDE Project	USA	2013	Loring et al	David W. Loring, Daniel H. Lowenstein, Nicholas M. Barbaro, Brandy E. Fureman, Joanne Odenkirchen, Margaret P. Jacobs, Joan K. Austin, Dennis J. Dlugos, Jacqueline A. French, William Davis Gaillard, Bruce P. Hermann, Dale C. Hesdorffer, Steven N. Roper, Anne C. Van Cott, Stacie Grinnon, and Alexandra Stout	NINDS CDE project		National Institute of Neurological Disorders and Stroke (NINDS) CDE project for epilepsy.	long	brain	Epilepsy	Epilepsy	Common medical condition	Expert-driven consensus process.	The design process was iterative, involving input from multiple expert panels and review cycles.	Original	Yes	clinicians, researchers, and patient advocates with expertise in epilepsy	Domain experts; Clinicians; Patient Representatives;		In conception;	provided input on the development of the data elements and their implementation in clinical trials and research studies.	Expert group meetings;	The NINDS CDE project provides a standardized set of data elements for use in epilepsy research, which allows for more meaningful comparison of data across studies. The expert-driven consensus process ensures that the data elements are relevant and comprehensive.	The implementation of the data elements requires coordination and cooperation among multiple stakeholders and may be challenging to implement in some settings. The data elements may not capture all aspects of the disease or treatment response, and additional data collection may be necessary in some cases.
https://pubmed.ncbi.nlm.nih.gov/22107787/	A consensus-based template for documenting and reporting in physician-staffed pre-hospital services	Norway	2011	Krüger et al	Andreas J Krüger, David Lockey, Jouni Kurola, Stefano Di Bartolomeo, Maaret Castrén, Søren Mikkelsen & Hans Morten Lossius				short	multi-organ	Quality of care for pre-hospital patients		Common medical condition	Consensus-based core data set for documenting and reporting		Original	Yes	Experts in pre-hospital services, Health informatics experts, Emergency medical personnel	Domain experts; Clinicians;	The stakeholders provided feedback on the initial draft of the template through a survey and were involved in developing the final version.	In conception; In evaluation;
https://www.ncbi.nlm.nih.gov/pmc/articles/PMC3240764/	Validation of a common data model for active safety surveillance research	USA	2012	Overhage et al	J Marc Overhage,corresponding author,Patrick B Ryan, Christian G Reich, Abraham G Hartzema, and Paul E Stang	OMOP CDM			long	multi-organ	Drug safety surveillance		Common medical condition			Modification	Yes
https://pubmed.ncbi.nlm.nih.gov/21644810/	Recommendations for the use of common outcome measures in pediatric traumatic brain injury research	USA	2012	McCauley et al	Stephen R McCauley, Elisabeth A Wilde, Vicki A Anderson, Gary Bedell, Sue R Beers, Thomas F Campbell, Sandra B Chapman, Linda Ewing-Cobbs, Joan P Gerring, Gerard A Gioia, Harvey S Levin, Linda J Michaud, Mary R Prasad, Bonnie R Swaine, Lyn S Turkstra, Shari L Wade, Keith O Yeates; Pediatric TBI Outcomes Workgroup				both	brain	Traumatic brain injury	Traumatic Brain Injury	Common medical condition			Modification	Yes
https://pubmed.ncbi.nlm.nih.gov/22091875/	The essential role of psychosocial risk and protective factors in pediatric traumatic brain injury research	USA	2012	Gerring et al	Joan P. Gerring and Shari Wade	Traumatic Brain Injury Common Data Elements (TBI CDE)			both	brain	Traumatic brain injury	Traumatic Brain Injury	Common medical condition	narrative review		Modification	Yes
https://pubmed.ncbi.nlm.nih.gov/22308239/	Standardizing the structure of stroke clinical and epidemiologic research data: the National Institute of Neurological Disorders and Stroke (NINDS) Stroke Common Data Element (CDE) project	USA	2012	Saver et al	Jeffrey L. Saver, MD, Steven Warach, MD, PhD, Scott Janis, PhD, Joanne Odenkirchen, MPH, Kyra Becker, MD, Oscar Benavente, MD, Joseph Broderick, MD, Alexander W. Dromerick, MD, Pamela Duncan, PhD, Mitchell S. V. Elkind, MD, Karen Johnston, MD, Chelsea S. Kidwell, MD, James F. Meschia, MD, and Lee Schwamm, MD	NINDS stroke-specific CDEs	980	NINDS STROKE COMMON DATA ELEMENT (CDE) PROJECT	long	brain	Stroke	Stroke	Common medical condition	wokring group consisting of diverse experts met regularly and develioed the set of CDEs. The elements were then revised.	putting a list of CDEs together and revision of it.	Modification	Yes	experts in cerebrovascular clinical trials, epidemiology, and biostatistics	Domain experts;	developement of CDEs	In conception;
https://pubmed.ncbi.nlm.nih.gov/26123345/	International expert consensus on endpoints for full-thickness laparoendoscopic colonic excision.	UK	2015	Currie et al	Andrew C. Currie, Ronan Cahill, Conor P. Delaney, Omar D. Faiz & Robin H. Kennedy				long	multi-organ	Complex endoscopically unresectable colonic polyps	Complex endoscopically unresectable colonic polyps	Both			Modification	Yes	International specialists in laparoscopic surgery, endoscopy and transanal endoscopic microsurgery were invited to participate	Domain experts;		In conception;	Questionnaire	Questionnaire;
https://link.springer.com/article/10.1007/s10799-015-0240-6	Common data model for decision support system of adverse drug reaction to extract knowledge from multi-center database	Republic of Korea	2015	Rho et al	Mi Jung Rho, Si Ra Kim, Seung Ho Park, Kwang Soo Jang, Bum Joon Park, Joo Young Hong & In Young Choi	EMR-based ADR common data model (EADR CDM)	CDM consist of 8 tables each with 8 to 12 fields.		both	multi-organ	Adverse drug reaction	Drug safety	Both	analysing two exisitng data models (OMOP CDM and mini-sentinal data mode) and creating another common data model similar to these two.		Modification	No
https://www.ncbi.nlm.nih.gov/pmc/articles/PMC4975562/	Common Data Elements for Muscle Biopsy Reporting.	USA	2016	Dastgir et al	Jahannaz Dastgir, DO, Anne Rutkowski, MD, Rachel Alvarez, BS, Stacy A. Cossette, MS, Ke Yan, PhD, Raymond G. Hoffmann, PhD, Caroline Sewry, PhD, Yukiko K. Hayashi, MD, PhD, Hans-Hilmar Goebel, MD, Carsten Bonnemann, MD, and Michael W. Lawlor, MD, PhD			common data element (CDE) project from The National Institute of Neurological Disorders and Stroke	long	multi-organ	Congenital Muscle Disease	Congenital Muscle Disease	Rare medical condition			Original	Yes	neuropathologist	Clinicians;	Once an agreement was made on the CDE-R data acquired by the 2 reviewers, the deidentified, extracted data elements (in the absence of the authoring pathologist’s interpretation) were then reviewed independently by a neuropathologist, and a checklist-based interpretation was made	In conception;
https://www.ncbi.nlm.nih.gov/pmc/articles/PMC4393777/	Common data elements for spinal cord injury clinical research: a National Institute for Neurological Disorders and Stroke project.	Denmark	2015	Biering-Sørensen et al	Fin Biering-Sørensen, Sherita Alai, Kim Anderson, Susan Charlifue, Yuying Chen, Michael DeVivo, Adam E. Flanders,6 Linda Jones, Naomi Kleitman, Aria Lans, Vanessa K. Noonan, Joanne Odenkirchen, John Steeves,Keith Tansey, Eva Widerström-Noga, and Lyn B. Jakeman*,			CDE project at the National Institute of Neurological Disorders and Stroke (NINDS) of the USA National Institutes of Health.	Long	Spinal Cord	Spinal Cord Injury	Spinal Cord Injury	Rare medical condition	International Working Groups	Nine working groups composed of international experts reviewed existing CDEs and instruments, created new elements when needed, and provided recommendations for SCI clinical research. The project was carried out in collaboration with and cross-referenced to development of the International Spinal Cord Society (ISCoS) International SCI Data Sets. The recommendations were compiled, subjected to int…	Modification	Yes	National Institute of Neurological Disorders and Stroke (NINDS) - the primary sponsor of the project Spinal Cord Injury Common Data Elements Steering Committee (SCI-CDE) - a committee of experts in spinal cord injury research, clinical care, and advocacy, tasked with developing the common data elements International Spinal Cord Society (ISCoS) - a global organization dedicated to advancing spinal…	Clinicians; Statisticiasn; Domain Epxerts; Patient Representatives; IT Personal;		in conception and in evaluation			The development of common data elements provides a standardized approach to collecting data in spinal cord injury clinical research, which can facilitate comparisons across studies and enhance data quality. The involvement of multiple stakeholders with diverse expertise helped to ensure that the common data elements were comprehensive and inclusive of diverse perspectives, including those of pati…	The development of common data elements may be limited by the availability of existing data sources and the feasibility of data collection in clinical practice. The use of common data elements may not capture all the nuances of individual patients' experiences, and there may be some limitations to the types of data that can be collected using a standardized approach. The implementation of common …
https://www.sciencedirect.com/science/article/pii/S0272638615007581?via%3Dihub	Therapeutic Area Data Standards for Autosomal Dominant Polycystic Kidney Disease: A Report From the Polycystic Kidney Disease Outcomes Consortium (PKDOC).	USA	2015	Perrone et al	Ronald D. Perrone MD , Jon Neville PSM, Arlene B. Chapman MD, Berenice Y. Gitomer PhD, Dana C. Miskulin MD,, Vicente E. Torres MD, PhD 5, Frank S. Czerwiec MD, PhD , Eslie Dennis MBChB, FCP, Bron Kisler BS, Steve Kopko MS, Holly B. Krasa MS , Elizabeth LeRoy MPH , Juliana Castedo MD,, Robert W. Schrier MD , Steve Broadbent MBA	Clinical Data Interchange Standards Consortium (CDISC)		Polycystic Kidney Disease Outcomes Consortium (PKDOC)	long	Kidney	Autosomal Dominant Polycystic Kidney Disease	Kidney Diseases	Common medical condition	The working group used a consensus-based approach to develop the data standards, which included input from the various stakeholders.		Original	Yes	clinical investigators, industry representatives, regulatory agency representatives, and patient advocates	Clinicians; Domain experts; Patients;		in conception and in evaluation	a series of meetings and discussions	Working group meetings;
https://pubmed.ncbi.nlm.nih.gov/25352985/	The EPIRARE proposal of a set of indicators and common data elements for the European platform for rare disease registration.	Italy	2014	Taruscio et al	Domenica Taruscio, corresponding author Emanuela Mollo, Sabina Gainotti, Manuel Posada de la Paz, Fabrizio Bianchi, and Luciano Vittozzi	CDE for the European platform for RD patient registration		EPIRARE project	long	multi-organ			Rare medical condition	Survey and consultations	A reference list of patient registry-based indicators has been prepared building on the work of previous EU projects and on the platform stakeholders’ information needs resulting from the EPIRARE surveys and consultations. The variables necessary to compute these indicators have been analysed for their scope and use and then organized in data domains.	Original	Yes	EPIRARE Consortium (coordinator of the study) European Union Committee of Experts on Rare Diseases (EUCERD) European Medicines Agency (EMA) European Commission, Directorate-General for Health and Consumers (DG SANCO) National Contact Points for Rare Diseases of the EU Member States European Organisation for Rare Diseases (EURORDIS) Patient organizations involved in rare diseases Academic institut…	Domain experts;
https://www.ncbi.nlm.nih.gov/pmc/articles/PMC4433369/	A methodology for a minimum data set for rare diseases to support national centers of excellence for healthcare and research.	France	2014	Choquet et al	Rémy Choquet, Meriem Maaroufi, Albane de Carrara, Claude Messiaen,Emmanuel Luigi,and Paul Landais	French national minimum data set (F-MDS-RD)	58 elements			multi-organ			Rare medical condition		Defining the scope of the data set by identifying the key domains of rare disease research and healthcare that needed to be addressed. Conducting a literature review to identify existing data sets and data elements that could be used as a starting point. Engaging stakeholders through a Delphi process to identify and prioritize data elements that were considered important for rare disease research…	Original	Yes	Domain experts	Domain experts;	The F-MDS-RD first version was created based on the literature and was reviewed by the rare diseases experts.	In Evaluation;
https://www.ncbi.nlm.nih.gov/pmc/articles/PMC3814815/	Transforming research and clinical knowledge in traumatic brain injury pilot: multicenter implementation of the common data elements for traumatic brain injury.	USA	2013	Yue et al	John K. Yue,Mary J. Vassar, Hester F. Lingsma,Shelly R. Cooper, David O. Okonkwo, Alex B. Valadka, Wayne A. Gordon, Andrew I. R. Maas, Pratik Mukherjee, Esther L. Yuh, Ava M. Puccio, David M. Schnyer, Geoffrey T. Manley, Scott S. Casey, Maxwell Cheong, Kristen Dams-O'Connor, Allison J. Hricik, Emily E. Knight, Edwin S. Kulubya, David K. Menon, Diane J. Morabito, Jennifer L. Pacheco, and Tuhin K. …	TBI Common Data Elements (TBI-CDEs)			Long	brain	Traumatic Brain Injury	Traumatic Brain Injury	Common medical condition		a collaborative and iterative approach that engaged experts from different backgrounds to develop a standardized set of data elements for TBI research and clinical care. The CDEs were designed to be flexible and adaptable to different clinical settings and were implemented in a pilot study to evaluate their feasibility and utility.	Modification	Yes	patients and their families, clinicians, researchers, healthcare organizations, and regulatory agencies	Domain experts; Clinicians; Patient Representatives;		In Evaluation;
https://pubmed.ncbi.nlm.nih.gov/23920745/	A data model based on semantically enhanced HL7 RIM for sharing patient data of breast cancer clinical trials.	Spain	2013	Moratilla et al	Juan M. Moratilla, Raul Alonso-Calvo, Gema Molina-Vaquero, Sergio Paraiso-Medina, David Perez-Rey, Victor Maojo			NTEGRATE EU	long	multi-organ	Breast cancer	Cancer	Common medical condition			Original	No
https://pubmed.ncbi.nlm.nih.gov/25160147/	Reporting of drug allergies for use in a national decision support system.	Denmark	2014	Bernstein et al	Knut Bernstein	minimum dataset and extended dataset for the national allergy database			long	multi-organ	Drug allergies	Drug safety	Common medical condition			Original	No		IT Personal;
https://pubmed.ncbi.nlm.nih.gov/25547519/	2014 ACC/AHA Key Data Elements and Definitions for Cardiovascular Endpoint Events in Clinical Trials: A Report of the American College of Cardiology/American Heart Association Task Force on Clinical Data Standards (Writing Committee to Develop Cardiovascular Endpoints Data Standards).	USA	2015	Hicks et al	Karen A Hicks, James E Tcheng, Biykem Bozkurt, Bernard R Chaitman, Donald E Cutlip, Andrew Farb, Gregg C Fonarow, Jeffrey P Jacobs, Michael R Jaff, Judith H Lichtman, Marian C Limacher, Kenneth W Mahaffey, Roxana Mehran, Steven E Nissen, Eric E Smith, Shari L Targum; American College of Cardiology; American Heart Association				both	heart	Cardiovascular Endpoint Events		Common medical condition	A review of existing literature and policy documents related to end-of-life care surveillance in Canada. A survey of key stakeholders (e.g., policymakers, researchers, clinicians) to identify key data elements and sources for end-of-life care surveillance. Focus groups with clinicians and administrators to identify barriers and facilitators to implementing end-of-life care surveillance in differe…		Original	Yes	representatives from provincial cancer agencies, palliative care experts, and data analysts, among others	Domain experts;
https://pubmed.ncbi.nlm.nih.gov/23614166/	Toward a population-based approach to end-of-life care surveillance in Canada: initial efforts and lessons.	Canada	2013	Lau et al	Francis Lau, Michael Downing, Carolyn Tayler, Konrad Fassbender, Mary Lesperance, Jeff Barnett	NA		NA	both	multi-organ	Palliative End-of-Life Care Surveillance		Common medical condition			Original	Yes
https://www.scopus.com/record/display.uri?eid=2-s2.0-84863182893&doi=10.1007%2f978-3-642-27311-7_34&origin=inward&txGid=85352f6533980d403dacb80cb848d9c8	Annotating Taiwan cancer registry to caDSR for international interoperability	Taiwan	2011	Chen et al	Chen, Shin-Bo, Hsu, Chien-Yeh, Huang, Chi-Hung	gridTCR (grid of the Taiwan Cancer Registry)	40	Taiwan Cancer Common Data Element Project (TCCDEP)	long	multi-organ	Cancer	Cancer	Common medical condition	reviewing the TCR data dictionary, identifying the equivalent concepts in the caDSR, and mapping the TCR data elements to the appropriate caDSR concepts.	annotating the Taiwan Cancer Registry (TCR) data to the Cancer Data Standards Repository (caDSR) using the Cancer Data Standards Repository and Dictionary (caDSR/ISO-11179) metadata standard. The process involved mapping TCR data elements to caDSR data elements, defining data element attributes, and creating a metadata repository for TCR data elements	Original	Yes
https://pubmed.ncbi.nlm.nih.gov/27486851/	Recommendations of Common Data Elements to Advance the Science of Self-Management of Chronic Conditions.	USA	2016	Moore et al	Shirley M. Moore, PhD, RN, FAHA, FAAN, Rachel Schiffman, PhD, RN, FAAN, Drenna Waldrop-Valverde, PhD, Nancy S. Redeker, PhD, RN, FAHA, FAAN, Donna Jo McCloskey, PhD, RN, FAAN, Miyong T. Kim, PhD, RN, FAAN, Margaret M. Heitkemper, RN, PhD, FAAN, Barbara J. Guthrie, PhD, RN, FAAN, Susan G. Dorsey, PhD, RN, FAAN, Sharron L. Docherty, PhD, PNP-BC, Debra Barton, PhD, RN, AOCN, FAAN, Donald E. Bailey, …				long	multi-organ	Chronic conditions in general		Common medical condition		a consensus-based approach in which a panel of experts reviewed existing literature and clinical practices, identified core self-management behaviors and outcomes, and recommended a set of common data elements (CDEs) to measure those behaviors and outcomes.	Original	Yes	multidisciplinary group of experts, including clinicians, researchers, and patient representatives	Domain experts; Clinicians; Patient representatices;	the recommendations were developed through a consensus-based process involving a multidisciplinary group of experts, including clinicians, researchers, and patient representatives.	In conception;	consensus-based group meetings	Working group meetings;
https://pubmed.ncbi.nlm.nih.gov/25797358/	NIH/NCATS/GRDR® Common Data Elements: A leading force for standardized data collection.	USA	2015	Rubinstein et al	Yaffa R. Rubinstein and Pamela McInnes	GRDR CDEs	75	NIH/NCATS GRDR® program	both	multi-organ	Rare Diseases	Rare Diseases	Rare medical condition	extensive review, discussion, and revision of the proposed elements to ensure their relevance, usefulness, and applicability across different research domains.	the CDEs were developed through a consensus-based approach involving subject matter experts and stakeholders from various research areas.	Original	Yes	researchers, clinicians, patient advocacy groups, industry representatives, and regulatory agencies		Reviewing and Conception of CDEs	In conception;	Working groups	Working group meetings;
10.1111/dmcn.13723 https://onlinelibrary.wiley.com/doi/10.1111/dmcn.13723	A common data language for clinical research studies: the National Institute of Neurological Disorders and Stroke and American Academy for Cerebral Palsy and Developmental Medicine Cerebral Palsy Common Data Elements Version 1.0 recommendations	Canada	2018	Schiariti et al	Verónica Schiariti, Eileen Fowler, Joline E Brandenburg, Eric Levey, Sarah Mcintyre, Theresa Sukal-Moulton, Sharon L Ramey, Jessica Rose, Susan Sienko, Elaine Stashinko, Laura Vogtle, Robin S Feldman, James I Koenig	NINDS/AACPDM CDEs	6 CDE domains		long	brain	Cerebral palsy	Celebral Palsy	Common medical condition	Review of existing CDEs and tools, compiling the CDEs and definition tables, recommendations, and CRFs	Each working group was tasked with identifying existing CDEs and/or tools in the assigned domain and providing recommendations for their use in clinical studies with children and young people with CP. The working groups developed CRFs by selecting the most relevant items from existing NINDS CDEs and tools for other diagnoses or identified and recommended the use of copyrighted tools for CP. When …	Modification	Yes	epidemiologists, clinicians, clinical researchers, educators, and clinical trial experts	Domain experts; Clinicians;	Reviewing and Conception of CDEs	In conception;	Working groups	Working group meetings;
10.5324/nje.v29i1-2.4053 https://www.ntnu.no/ojs/index.php/norepid/article/view/4053	A common data model for harmonization in the nordic pregnancy drug safety studies (Norpress)	Norway	2021	Cohen et al	Cohen, J.M. and Cesta, C.E. and Kjerpeseth, L. and Leinonen, M.K. and Hálfdánarson, Ó. and Karlstad, Ø. and Karlsson, P. and Andersen, M. and Furu, K. and Hjellvik, V.	NorPreSS CDM	153 variables (counted by us from the table)	NorPreSS	short	multi organ/ other (pregnancy)	Pregnancy drugs and treatments		Common medical condition		Based on a CDM developed in the Cancer Risk and Insulin Analogues (CARING) project Researchers in each country create a set of identically structured data tables data source and variables from several countries comparison and transformation into CDMs gather the diagnoses from multiple data sources into one data table	Original	Yes	Researchers	Domain experts;						The process of transforming data from local raw data to CDM datasets may introduce errors that are not so easily detected
10.1016/j.lfs.2021.119818 https://www.sciencedirect.com/science/article/pii/S0024320521008055	A common language for Gulf War Illness (GWI) research studies: GWI common data elements	USA	2022	Cohen et al	Cohen DE and Sullivan KA and McNeil RB and McNeil RB and Ashford W and Bested A and Bunker J and Cheema A and Cohen DE and Cook D and Cournoyer J and Craddock T and Golier J and Hardie A and Helmer D and Lindheimer JB and Lloyd PJ and Kerr K and Krengel M and Nadkarni S and Nugent S and Paris B and Reinhard M and Rumm P and Schneiderman A and Sims KJ and Steele L and Turner M and Sullivan KA and …	N/A	12 CDE domains	GWI CDE	long	brain	Gulf War Illness	Gulf War Illness	Common medical condition	Consensus development, review of existing CDEs	A collective working group of GWI advocates, Veterans, clinicians, and researchers convened to provide consensus on instruments, case report forms, and guidelines for GWI research. A similar initiative, supported by the National Institute of Neurologic Disorders and Stroke (NINDS) was completed for a comparative illness, Myalgic Encephalomyelitis/Chronic Fatigue Syndrome (ME/CFS), and provided th…	Original	Yes	GWI advocates, Veterans, clinicians, and researchers	Clinicians;	Review and conception step of CDEs	In conception;	Working groups	Working group meetings;	GWI Common Data Elements platform is considered to be a dynamic resource that will evolve based on the results of evidenced-based GWI investigations that employ and validate these measures, allowing comparability across research studies	There may be newer tests or clinical measures that are more sensitive to GWI but have not been included in multiple publications to date and were therefore not chosen for use in the current CDE recommendations;
10.1007/s10545-017-0035-5 https://onlinelibrary.wiley.com/doi/full/10.1007/s10545-017-0035-5	Common data elements for clinical research in mitochondrial disease: a National Institute for Neurological Disorders and Stroke project	USA	2017	Karaa et al	Karaa, A. and Rahman, S. and Lombès, A. and Yu-Wai-Man, P. and Sheikh, M.K. and Alai-Hansen, S. and Cohen, B.H. and Dimmock, D. and Emrick, L. and Falk, M.J. and McCormack, S. and Mirsky, D. and Moore, T. and Parikh, S. and Shoffner, J. and Taivassalo, T. and Tarnopolsky, M. and Tein, I. and Odenkirchen, J.C. and Goldstein, A. and on behalf of the Mito Working Group Member Participants and Abdenu…	NINDS Mito CDEs	N/A but "CDEs — Classified as Core, Supplemental–Highly Recommended, Supplemental, or Exploratory"	National Institute of Neurological Disorders and Stroke (NINDS)	long	brain	Mitochondrial Disease	Mitochondrial Disease	Rare medical condition	working groups state of the art	initially reviewed existing NINDS CDEs and instruments, and developed new data elements or instruments when needed. Recommendations were organized, internally reviewed by the Mito WGs, and posted online for external public comment for a period of eight weeks	Modification	Yes	mitochondrial disease experts	Domain experts;	In data collection; In conception; in evaluation;	In data collection; In conception; in evaluation;	review, development and evaluation	Working group meetings;
10.1017/cjn.2017.222 https://www.cambridge.org/core/product/identifier/S0317167117002220/type/journal_article	Common data elements for concussion in tertiary care: Phase one in Ontario	Canada	2017	Hunt et al	Hunt, C. and Michalak, A. and Ouchterlony, D. and Marshall, S. and Masanic, C. and Vaidyanath, C. and Bhalerao, S. and Cusimano, M.D. and Quon, D. and Fischer, L.K. and Baker, A.				short	brain	Traumatic brain injury	Traumatic brain injury	Common medical condition	key literature identification literature review	An environmental scan was conducted with five TC centers in the OCCS: mapping existing data; a CDE subcommittee was established by the OCCS to review landmark documents	Modification	Yes	clinicians; patient	Clinicians; Patients;	review of landmark documents (guidelines)	In data collection;	review of guidelines Patient feedback on the implementation of CDEs Selection and revision of CDEs will be considered a continuing process
10.1371/journal.pone.0253051 https://www.ncbi.nlm.nih.gov/pmc/articles/PMC8192005/	Common data elements for predictors of pediatric sepsis: A framework to standardize data collection	Canada	2021	Mawji et al	Mawji A and Li E and Chandna A and Kortz T and Akech S and Wiens MO and Kissoon N and Ansermino M	N/A	116		short	blood/Hematopoietic system	Sepsis	Sepsis	Common medical condition	Delphi approach, literature search, global guidelines	A preliminary list of potential predictor variables was compiled based on a systematic review followed by a 5-step modified Delphi approach to develop a set of common data elements relevant to the prediction of pediatric sepsis at resource-limited health facilities. Standardized predictors, definitions, prompts, accepted values, and importance tiers were developed using four 60-minute conferences…	Original	Yes	Members of the Pediatric Sepsis (PS) CoLab		Definition of CDEs	In conception;	Meetings, Working groups, Votings	Working group meetings;	Delphi methodology is used for independent opinion sharing and group feedback; active discussions promoted the use of collaborative thinking, generation of new ideas and solutions, and consideration of different perspectives to reach a consensus on variables	PS working group is not representative of all experts in pediatric sepsis across all geographic locations; applicability of the standardized prompts and responses may also vary among different geographical or healthcare settings; Delphi process may not be amenable to data driven methods of evidence generation
10.1007/s12028-019-00726-3 https://link.springer.com/article/10.1007/s12028-019-00726-3	Common Data Elements for Unruptured Intracranial Aneurysms and Aneurysmal Subarachnoid Hemorrhage: Recommendations from the Working Group on Hospital Course and Acute Therapies-Proposal of a Multidisciplinary Research Group	Canada	2019	De Oliveira Manoel et al	Airton Leonardo de Oliveira Manoel, Mathieu van der Jagt, Sepideh Amin-Hanjani, Nicholas C. Bambakidis, Gretchen M. Brophy, Ketan Bulsara, Jan Claassen, E. Sander Connolly, S. Alan Hoffer, Brian L. Hoh, Robert G. Holloway, Adam G. Kelly, Stephan A. Mayer, Peter Nakaji, Alejandro A. Rabinstein, Peter Vajkoczy, Mervyn D. I. Vergouwen, Henry Woo, Gregory J. Zipfel, Jose I. Suarez	SAH-CDE set	N/A		long	brain	Unruptured Intracranial Aneurysms (UIA) and Subarachnoid Hemorrhage (SAH)	Unruptured Intracranial Aneurysms (UIA) and Subarachnoid Hemorrhage (SAH)	Common medical condition	Consensus development and concept CDEs were discussed and refined	Working Group members were trained by the NIH/NINDS staff Previously published CDEs were assessed for potential inclusion in the SAH-CDE set SAH-specific CDEs, not described by other CDE projects, were developed by the subgroup committee based on: expertise, the review of observational studies, the review of Clinical Research Forms from specific clinical trials on SAH	Modification	Yes	domain experts	Domain experts;	Reviewing and Conception of CDEs	In conception;	Working groups, Meetings, teleconferences	Working group meetings; Teleconferences;		data to be collected about hospital course and acute therapies are often dictated by specific study questions and the type of study and is therefore ill-defined in advance
10.1007/s12028-019-00723-6 https://link.springer.com/article/10.1007/s12028-019-00723-6	Common Data Elements for Unruptured Intracranial Aneurysms and Subarachnoid Hemorrhage Clinical Research: A National Institute for Neurological Disorders and Stroke and National Library of Medicine Project	USA	2019	Suarez et al	Jose I. Suarez, Muniza K. Sheikh, R. Loch Macdonald, Sepideh Amin-Hanjani, Robert D. Brown Jr., Airton Leonardo de Oliveira Manoel, Colin P. Derdeyn, Nima Etminan, Emanuela Keller, Peter D. Leroux, Stephan A. Mayer, Akio Morita, Gabriel Rinkel, Daniel Rufennacht, Martin N. Stienen, James Torner, Mervyn D. I. Vergouwen, George K. C. Wong	N/A	over 1000	NINDS CDEs for UIA and SAH project	long	brain	Unruptured Intracranial Aneurysms (UIA) and Subarachnoid Hemorrhage (SAH)	Unruptured Intracranial Aneurysms (UIA) and Subarachnoid Hemorrhage (SAH)	Common medical condition	Consensus development, review of existing CDEs	A Working Group (WG) divided into eight sub-groups and a Steering Committee comprised of international UIA and SAH experts reviewed existing NINDS CDEs and instruments, created new elements when needed, and provided recommendations for UIA and SAH clinical research. The recommendations were compiled, internally reviewed by the entire UIA and SAH WG, and posted online for 6 weeks for external publ…	Original	Yes	UIA and SAH experts, NINDS CDE team	Domain experts;	Reviewing and Conception of CDEs	In conception;	Working groups, Steering Committee	Working group meetings;
10.1089/neu.2019.6867. https://www.ncbi.nlm.nih.gov/pmc/articles/PMC7249452/	Common Data Elements: Critical Assessment of Harmonization between Current Multi-Center Traumatic Brain Injury Studies.	Belgium	2020	Meeuws et al	Meeuws S and Yue JK and Huijben JA and Nair N and Lingsma HF and Bell MJ and Manley GT and Maas AIR	Common Data Elements for TBI	21 Core, 46 Basic AH, and 50 Basic Rehab elements		both (traumatic brain injury - mild short, severe long)	brain	Traumatic brain injury (TBI)	Traumatic Brain Injury	Common medical condition	Data harmoniazion accross studies	Studies have been extracted that look at CDE for TBI and overlap between their introducing elements were collected.	Modification	No
10.2196/13554 https://medinform.jmir.org/2019/3/e13554/	Core data elements in acute myeloid leukemia: A unified medical language system-based semantic analysis and experts' review	Germany	2019	Holz et al	Holz, C. and Kessler, T. and Dugas, M. and Varghese, J.		1414 unique medical concepts 212 CDEs (only stated in a figure caption)		long	blood/Hematopoietic system	Acute myeloid leukemia	Myeloid Leukemia	Rare medical condition	expert interviews focus group data analysis	Data collection (electronic routine documentation, discharge letter, routine documentation forms such as laboratory reports, medical history, diagnostic findings, and stem cell transplant forms), Study groups from Germany and the Netherlands provided complete CRFs of 7 national or international studies + 3 registries of different sizes were identified via a Web-based query and by contacting the h…	Original	Yes	2 university hospital a hematologist hematologist-oncologists physicians medical expert	Clinicians; Domain experts;	datacollection: 2 university hospitals + a hematologist + hematologist-oncologists datacollection step 3: medical expert; then review a UMLS-experienced physician datacollection step 4/5: Concepts that were semantically similar were grouped as one based on the expert’s decision	In data collection; In conception;	datacollection: 2 university hospitals + a hematologist reviewed the discharge letter 2 hematologist-oncologists checked the document for integrity Semantic codes were chosen from the UMLS meta-thesaurus by a medical expert grouping of concepts semantically similar	Expert group meetings;		The process of extraction and annotation of items from discharge letters was performed and supervised by physicians: a lot of effort in terms of time, personal resources, and, in the end, noticeable costs.
10.1007/s12028-019-00729-0 https://link.springer.com/article/10.1007/s12028-019-00729-0	Definition and Prioritization of Data Elements for Cohort Studies and Clinical Trials on Patients with Unruptured Intracranial Aneurysms: Proposal of a Multidisciplinary Research Group	Germany	2019	Hackenberg et al	Hackenberg KAM and Algra A and Al-Shahi Salman R and Frösen J and Hasan D and Juvela S and Langer D and Meyers P and Morita A and Rinkel G and Etminan N	N/A	91	UIA and SAH CDE project and Subarachnoid Hemorrhage (SAH)	long	brain	Unruptured Intracranial Aneurysms (UIA) and Subarachnoid Hemorrhage (SAH)	Unruptured Intracranial Aneurysms (UIA) and Subarachnoid Hemorrhage (SAH)	Common medical condition	Consensus development, literature search, review of existing CDEs	This paper describes the development and summarization of the recommendations of the working groups (WGs) on UIAs, which consisted of an international and multidisciplinary panel of cerebrovascular specialists on research and treatment of UIAs. Consensus recommendations were developed by review of previously published CDEs for other neurological diseases and the literature on UIAs. Recommendation…	Modification	Yes	international and multidisciplinary panel of cerebrovascular specialists	Domain experts;	Definition of CDEs	In conception;	Working groups	Working group meetings;		Had to define limits or cut-off values for CDEs; controls studies could not be included; definitions and their scientific implication remain uncertain
10.1111/epi.16733 https://onlinelibrary.wiley.com/doi/full/10.1111/epi.16733	Design and implementation of electronic health record common data elements for pediatric epilepsy: Foundations for a learning health care system	USA	2020	Grinspan et al	Grinspan ZM and Patel AD and Shellhaas RA and Berg AT and Axeen ET and Bolton J and Clarke DF and Coryell J and Gaillard WD and Goodkin HP and Koh S and Kukla A and Mbwana JS and Morgan LA and Singhal NS and Storey MM and Yozawitz EG and Abend NS and Fitzgerald MP and Fridinger SE and Helbig I and Massey SL and Prelack MS and Buchhalter J		final CDEs included 36 questions in nine sections		long	brain	Pediatric Epilepsy	Epilepsy	Common medical condition	literature search, review of existing registries, consensus documents, and guidelines	Multiple stakeholder group developed clinical CDEs for the routine care of children with epilepsy. Initial drafts drew from clinical epilepsy note templates, CDEs created for clinical research, items in existing registries, consensus documents and guidelines, quality metrics, and outcomes needed for demonstration projects. The CDEs were refined through discussion and field testing. The study desc…	Modification	Yes	Clinicians, researchers, parents, caregivers, advocates, and electronic health record [EHR] vendors	Clinicians; Domain experts;	created, piloted, finalized, and implemented pediatric epilepsy clinical CDEs	In conception; In Implementation;	Discussion		Researchers included, from the beginning, people with epilepsy, caregivers, and advocacy group leaders to align with the principles of patient-centered care and patient-centered research	The clinical CDEs are closely aligned with the ILAE framework for seizures, epilepsies,14,15 and epilepsy syndromes,50 but the overlap is not exact; input was almost exclusively from participants within the USA; several important outcomes are not well captured, including EEG outcomes, the burden on the family, adherence, the transition of care from pediatric to adult clinicians, social outcomes, …
10.1097/PCC.0000000000002455 https://www.ncbi.nlm.nih.gov/pmc/articles/PMC7609513/	Design and Rationale for Common Data Elements for Clinical Research in Pediatric Critical Care Medicine	USA	2020	Ward et al	Ward SL and Flori HR and Bennett TD and Sapru A and Mourani PM and Thomas NJ and Khemani RG				short	multi organ/ other (pediatric critical illness)	Pediatric critical illness	Paediatrics Diseases	Common medical condition	Delphi approach, literature search, three-tiered approach	The study describes a multi-step process for the creation of “core domains” of research (e.g. patient outcomes, health-related conditions, or aspects of health), and the development of CDEs within each core domain. It defines a tiered approach to data collection based on the relevance of each CDE to future studies and clinical practice within the field of interest. Additionally, it describes the …	Original	Yes	expertise of physicians, scientists, research coordinators, data scientists, and statisticians	Domain experts;	data review of previous clincal studies,Conception of CDEs	In data collection; In conception;
10.1111/jth.15138 https://onlinelibrary.wiley.com/doi/10.1111/jth.15138	Development and implementation of common data elements for venous thromboembolism research: on behalf of SSC Subcommittee on official Communication from the SSC of the ISTH	Canada	2021	Le Gal et al	Grégoire Le Gal,Marc Carrier,Lana A. Castellucci,Adam Cuker,John-Bjarne Hansen,Frederikus A. Klok,Nicole J. Langlois,Jerrold H. Levy,Saskia Middeldorp,Marc Righini,Sam Walters	N/A	512	ISTH VTE Common Data Elements	long	blood/Hematopoietic system	Venous Thromboembolism (VTE)	Venous Thromboembolism	Common medical condition	Consensus development, review of existing clinical research studies and CRFs, collaboration using a cloud-based application for the development and publication of clinical data standards	The project was organized into seven working groups, each focusing on a topic area: General Core Data Elements; Anticoagulation and Other Therapies; Chronic VTE and Functional Outcomes; Diagnosis of VTE; Malignancy; Perioperative; and Predictors of VTE. The groups met via teleconference to collaboratively identify key data elements and develop definitions and data standards that were structured i…	Original	Yes	VTE clinical research experts	Domain experts;	Reviewing and Conception of CDEs	In conception;	Meetings, teleconference, Workings groups	Working group meetings; Teleconferences;	Easy-to-navigate taxonomy developed specifically for the project,
10.1093/neuros/nyy475 https://www.ncbi.nlm.nih.gov/pmc/articles/PMC7054710/	Development of Common Data Elements for Use in Chiari Malformation Type I Clinical Research: An NIH/NINDS Project	USA	2019	Luciano et al	Luciano MG and Batzdorf U and Kula RW and Rocque BG and Maher CO and Heiss J and Martin BA and Bolognese PA and Ashley-Koch A and Limbrick D and Poppe DJ and Esposito KM and Odenkirchen J and Esterlitz JR and Ala'i S and Joseph K and Feldman RS and Riddle R	CMI CDE	794		long	brain	Chiari Malformation Type I (CMI)	Chiari Malformation Type I	Common medical condition	Consensus development, literature search	A working group, comprising over 30 experts, developed and identified CDEs, template CRFs, data dictionaries, and guidelines to aid investigators in starting and conducting CMI clinical research studies. The recommendations were compiled, internally reviewed, and posted online for external public comment. In October 2016, version 1.0 of the CMI CDE recommendations became available on the NINDS CD…	Modification	Yes	international representatives with expertise and experience in CMI	Domain experts;	Reviewing and Conception of CDEs	In conception;	Working groups	Working group meetings;
https://doi.org/10.1371/journal.pone.0223886 https://journals.plos.org/plosone/article?id=10.1371/journal.pone.0223886	EMR-integrated minimal core dataset for routine health care and multiple research settings: A case study for neuroinflammatory demyelinating diseases.	Germany	2019	Von Martial et al	von Martial S and Brix TJ and Klotz L and Neuhaus P and Berger K and Warnke C and Meuth SG and Wiendl H and Dugas M		46		long	brain	Neuroinflammatory Demyelinating Diseases (NIDs)	Neuroinflammatory Demyelinating Diseases	Common medical condition		Screening of case studies and clinical trials to identify CDEs and review of the drafted data elements by experts	Modification	Yes	team of neurologists, epidemiologists and medical computer scientists	Domain experts; Clinicians; IT Personal;	Ecaluation/review of the drafted Data elements	In conception;
10.1002/cpt.2476 https://ascpt.onlinelibrary.wiley.com/doi/10.1002/cpt.2476	From Inception to ConcePTION: Genesis of a Network to Support Better Monitoring and Communication of Medication Safety During Pregnancy and Breastfeeding.	France	2022	Thurin et al	Nicolas H Thurin 1, Romin Pajouheshnia 2, Giuseppe Roberto 3, Caitlin Dodd 4, Giulia Hyeraci 3, Claudia Bartolini 3, Olga Paoletti 3, Hedvig Nordeng 4, Helle Wallach-Kildemoes 4, Vera Ehrenstein 5, Elena Dudukina 5, Thomas MacDonald 6, Giorgia De Paoli 6, Maria Loane 7, Christine Damase-Michel 8, Anna-Belle Beau 8, Cécile Droz-Perroteau 1, Régis Lassalle 1, Jorieke Bergman 9, Karin Swart 10, Tani…	ConcePTION Common Data Model (CDM)		ConcePTION Project	short	multi organ/ other (pregnancy)	Medication use in pregnancy and breastfeeding		Common medical condition	Mixed (Interviews (iterative))	A systematic characterization of the 21 data sources accessible by the 20 DAPs was conducted. Initially, the data sources were conceptualized as relational databases or databases that could be unambiguously broken down into distinct data tables. First, the data model and the corresponding data dictionary accessed by each DAP were requested, in the original format. Second, pairs of researchers fro…	Original	Yes	20 DAPs (DAP refers to an organization with the ability and expertise to access, process, and analyze healthcare data to conduct pharmacoepidemiological research. )	Domain experts;	In conception and evaluation	In conception; In evaluation;	structured interviews	Interviews;		There are limitations to this analysis that need to be highlighted. Interviews were conducted with one DAP per data source to characterize the data sources included in this study. Other DAPs may conceptualize the data sources slightly differently based on their experiences and expertise. Nevertheless, this only underlines the value of utilizing the concepts presented here to help facilitate the t…
10.1177/21925682211047546 https://www.ncbi.nlm.nih.gov/pmc/articles/PMC8859701/	Gathering Global Perspectives to Establish the Research Priorities and Minimum Data Sets for Degenerative Cervical Myelopathy: Sampling Strategy of the First Round Consensus Surveys of AO Spine RECODE-DCM.	UK	2021	Mowforth et al	Oliver D Mowforth 1, Danyal Z Khan 1, Mei Yin Wong 2, George A E Pickering 3, Lydia Dean 2, Joe Magee 2, Laura Mullarkey 2, Yuri Hirayama 2, Martina Rihova 2, Max Butler, Max Stewart 2, Beth Goulson 2, Shahzaib Ahmed 2, Kai Fricke 2, Vladimir Popa-Nimigean 2, Zack Millar 2, Ashwin Venkatesh 2, Alice Willison 4, Keerthi Senthil 2, Olesja Hazenbiller 5, Ellen Sarewitz 6, Iwan Sadler 6, Toto Gronlun…			AO Spine Research Objectives and Common Data Elements for Degenerative Cervical Myelopathy (AO Spine RECODE-DCM)	long	brain	Degenerative Cervical Myelopathy	Degenerative Cervical Myelopathy	Common medical condition	two-stage electronic survery	A two-stage, electronic survey was used to gather and seek initial consensus. Perspectives were sought from spinal surgeons, other healthcare professionals, and people with degenerative cervical myelopathy (DCM). Participants were allocated to one of two parallel streams: (1) priority setting or (2) minimum dataset. An email campaign was developed to advertise the survey to relevant global stakeh…	Original	Yes	Perspectives were sought from spinal surgeons, other healthcare professionals and people with degenerative cervical myelopathy (DCM). In total, 208 people or supporters of people with DCM, 389 spinal surgeons and 157 other healthcare professionals participated.	Clinicians; Domain experts; Patients;	in Conception	In conception;	Electronic survey	Survey;		Participant randomization to PSP and COS/CDE was probably unhelpful. Due to the recruitment rates and an earlier date of the PSP consensus meeting necessitating an earlier end date of the PSP survey, the COS/CDE was temporarily closed to focus on the PSP recruitment. Further participants who had completed the COS/CDE were subsequently invited to submit research uncertainties. Whilst the decision …
https://www.ncbi.nlm.nih.gov/pmc/articles/PMC8088651/	How to design a registry for undiagnosed patients in the framework of rare disease diagnosis: suggestions on software, data set and coding system.	Germany	2021	Berger et al	Alexandra Berger, Anne-Kathrin Rustemeier, Jens Göbel, Dennis Kadioglu, Vanessa Britz, Katharina Schubert, Klaus Mohnike, Holger Storf, Thomas OF Wagner	minimal data set (MDS) for rare disease patient registries recommended for European cooperation Version 3.0 (see. Tab.1). Version 3.0 differs only in minor aspects from Version 0.1 (37), which itself has been built based on the French minimal data set RD MDS v1.08(38).	80 Medical terms were extracted.		long	multi organ/ other (rare disease)	Undiagnosed Disease	Undiagnosed Disease	Rare medical condition	Mixed method	the European minimal RD data set is expanded for use in a registry, a prototypic implementation is done and tested ( We used 10 random patient files from this students’ clinic to evaluate the developed data set and to compare the 3 different coding systems. All identifying data of the files were removed, thus ensuring data protection by anonymization. All symptoms, diagnoses, and clinical finding…	Modification	Yes	patients, Two clinicians that are treating the patietns and researchers and two study nurses and IT- perspnal,	Clinicians; Domain experts; Patients; IT Personal;	In conception	In conception;	Two clinicians/researchers and two study nurses decided, how to expand this data set and which terminologies to use. They were advised by IT-personnel regarding further ideas and practicability in a course of repeated meetings over months.			Only 10 patients (limited sample size)
https://www.ncbi.nlm.nih.gov/pmc/articles/PMC8075437/	Identification of Common Data Elements from Pivotal FDA Trials	USA	2020	Mayer et al	Mayer CS and Williams N and Huser V		76		long	multi organ/ other (brain, cardiovascular system, colon)	Various diseases		Common medical condition	linked approved drugs to pivotal trials manual annotation approach	The method uses a subset of trials by considering trials that support drug approval (pivotal trials) by Food and Drug Administration. They identified a set of pivotal trials from FDA drug approval documents and used primary outcomes data for these trials to identify a set of important CDEs. They identified 76 CDEs out of a set of 172 data elements from 192 pivotal trials for 100 drugs. This set o…	Original	No
10.3233/978-1-61499-678-1-282 https://repository.ubn.ru.nl/bitstream/handle/2066/172875/172875.pdf?sequence=1&isAllowed=y	Key data elements in myeloid leukemia	Germany	2017	Varghese et al	Varghese, J. and Holz, C. and Neuhaus, P. and Bernardi, M. and Boehm, A. and Ganser, A. and Gore, S. and Heaney, M. and Hochhaus, A. and Hofmann, W.-K. and Krug, U. and Müller-Tidow, C. and Smith, A. and Weltermann, A. and De Witte, T. and Hehlmann, R. and Dugas, M.	N/A	227 CDEs were manually assigned to 14 medical categories	N/A	long	blood/Hematopoietic system	Myeloid Leukemia	Myeloid Leukemia	Rare medical condition	survey	Collection of case report forms, bone marrow transplantation registries, and European MDS registry semantic coding into UMLs: a data element is kept if it appears at least twice within the 6 sources review and comment by experts + online survey online survey: possibility to suggest further data elements	Original	Yes	physician eight leukemia experts hematologists (online, only 7)	Clinicians; Domain experts;	semantic coding into UMLs: pysician review and comment of the data elements: eight leukemia experts + web-based survey for hematologists	In evaluation;	review, comment	Survey;
https://www.ncbi.nlm.nih.gov/pmc/articles/PMC6247979/	National Institute of Neurological Disorders and Stroke and Department of Defense Sport-Related Concussion Common Data Elements Version 1.0 Recommendations.	USA	2018	Broglio et al	Steven P. Broglio,1 Anthony P. Kontos,2 Harvey Levin,3 Kathryn Schneider,4 Elisabeth A. Wilde,3,,5 Robert C. Cantu,6 Nina Feddermann-Demont,7 Gordon W. Fuller,8 Isabelle Gagnon,9 Gerard A. Gioia,10 Christopher Giza,11 Grace S. Griesbach,12 John J. Leddy,13 Michael L. Lipton,14 Andrew R. Mayer,15 Thomas W. McAllister,16 Michael McCrea,17 Lara B. McKenzie,18 Margot Putukian,19 Stefano Signoretti,20…	Sport-Related Concussion (SRC) Common Data Elements (CDEs) -> SRC CDE	4 groups of CDEs (Core, Suppplemental-hgihly recommended, supplemental and exploratory)	traumatic brain injury (TBI) CDE initiative	short	brain	Sport-Related Concussion	Concussion	Common medical condition	Mixed	To establish the SRC CDEs, the injury spectrum was ultimately divided into three Subgroups based on injury chronicity: 1) Acute, 2) Subacute, and 3) Persistent/Chronic. Acute SRC CDEs were identified based on typical clinical or research evaluations that would occur from the time of injury until 72 h post-injury. To develop CDEs, the Subgroups reviewed various domains, then selected from, refined…	Modification	Yes	in conception: 32 experts including experts in both adult and pediatric Sport-Related Concussion (SRC), from diverse training and expertise backgrounds that included athletic training, kinesiology, neurosurgery, neurology, neuroradiology, neuropsychology, physical therapy, physical medicine and rehabilitation, psychiatry, and general pediatrics. In evaluation: (outside reviewers to review the CDE…	Domain experts; Clinicians;	In Conception and in evaluation	In conception; In evaluation;	32 experts conceptualized the SRC CDEs in four categories (Core, Suppplemental-hgihly recommended, supplemental and exploratory). The list of CDEs are posted online on NINDS Common Data Elements website for review by the rest of experts for period of 3 months.			First, categorization by the Working Group of candidate data elements into the Core, Supplemental–Highly Recommended, Supplemental, and Exploratory categories of outcome data elements was challenging due to the paucity of literature examining the psychometric properties of many of the data elements when used to specifically assess SRC. Second, members of the Working Group acknowledged that some o…
10.1016/j.jpain.2021.08.005 https://www.sciencedirect.com/science/article/pii/S1526590021003217?via%3Dihub	NIH's Helping to End Addiction Long-term SM Initiative (NIH HEAL Initiative) Clinical Pain Management Common Data Element Program	USA	2022	Wandner et al	Laura Dover Wandner, Anthony F. Domenichiello, Jennifer Beierlein, Linda Porter, Jane Atkinson	HEAL CDE	9 pain domains	NIH HEAL Initiative	long	brain	Clinical pain management	Clinical pain management	Both	literature search, questionaires	The general strategy entailed identifying pain domains of interest that were accepted, relevant and feasible to be used in all NIH HEAL Initiative clinical pain trials. Consulting the scientific literature, as well as expert groups and stakeholders, a set of patient-reported outcome measures that would assess the domains were selected. Once finalized, standardized case report forms and CDE detail…	Original	Yes	NIH staff, IMMPACT, other experts	Domain experts;	Reviewing and Conception of CDEs	In conception;	Meetings
10.1089/neu.2019.6710 https://orbi.uliege.be/handle/2268/255408	Prognostic Validation of the NINDS Common Data Elements for the Radiologic Reporting of Acute Traumatic Brain Injuries: A CENTER-TBI Study.	Belgium	2020	Vyvere et al	Vande Vyvere T and De La Rosa E and Wilms G and Nieboer D and Steyerberg E and Maas AIR and Verheyden J and van den Hauwe L and Parizel PM	NINDS TBI CDEs	96 CDEs	CENTER-TBI	both (traumatic brain injury - mild short, severe long)	brain	Traumatic brain injury (TBI)	Traumatic brain injury	Common medical condition	multi-center longitudinal and observational study	Screening of studies and extraction of CDEs	Modification	Yes	-		-		-		not mentioned	not mentioned
https://doi.org/10.1177/2192568219832855 https://journals.sagepub.com/doi/10.1177/2192568219832855	RE-CODE DCM (REsearch Objectives and Common Data Elements for Degenerative Cervical Myelopathy): A Consensus Process to Improve Research Efficiency in DCM, Through Establishment of a Standardized Dataset for Clinical Research and the Definition of the Research Priorities.	UK	2019	Davies et al	Benjamin M Davies 1, Danyal Z Khan 1, Oliver D Mowforth 1, Angus G K McNair 2, Toto Gronlund 3, Angelos G Kolias 1, Lindsay Tetreault 4, Michelle L Starkey 1, Iwan Sadler 5, Ellen Sarewitz 6, Delphine Houlton 5, Julia Carter 5, Sukhvinder Kalsi-Ryan 7, Bizhan Aarabi 8, Brian K Kwon 9, Shekar N Kurpad 10, James Harrop 11, Jefferson R Wilson 12, Robert Grossman 13, Armin Curt 14, Michael G Fehlings…			RECODE-DCM (REsearch Objectives and Common Data Elements for Degenerative Cervical Myelopathy)	long	brain	Degenerative cervical myelopathy (DCM)	Degenerative Cervical Myelopathy	Common medical condition	Mixed: Systematic review and qualitative interviews for the Core Outcome Set (COS) and Common Data Elements(CDE), Online Delphi, incorporate consensus meeting and mintora and promotion of the dissemination and use of recommendations.	Phase 1: System review and qualitative interviews, Phase 2: DELPHI Phase 3: Consensus meetings: meeting one and two definitions of baseline variables, core outcome, and research priorities, meeting 3 for selection of instruments, meeting 4 for subselection for audit and clinical surveillance Phase 4: Advertisement/ Distribution /Surveillance of Uptake	Modification	Yes	RECODE-DCM seeks to bring together stakeholders with lived or professional experience from all phases of DCM clinical care, including diagnosis and work-up, surgical treatment, nonoperative treatment, rehabilitation, and long-term follow-up to establish a COS, CDE, CMS, and PSP for use in DCM clinical research and routine practice.		In conception	In conception;	Qualitative interviews	Interviews; Questionnaire;
https://www.nature.com/articles/sc201714	Relevance of the international spinal cord injury basic data sets to youth: An Inter-Professional review with recommendations	USA	2017	Carroll et al	Carroll, A. and Vogel, L.C. and Zebracki, K. and Noonan, V.K. and Biering-Sørensen, F. and Mulcahey, M.J.	National Institutes of Neurologic Disorders and Stroke (NINDS) SCI Common Data Element for pediatric pratice		International SCI Core and Basic Data Sets to pediatric practice	long	spinal cord	Spinal Cord Injury for children and youth	Spinal Cord Injury	Common medical condition	Mixed methods, using the Modified Delphi Technique and Expert Panel Review	Iterative process systematic and iterative review of the International SCI Data Sets by a pediatric content expert	Modification	Yes	international pediatric content experts Health professionals (for example, physicians, psychologists, and occupational therapists) with experience in SCI were identified by the investigators through experts in SCI	Domain experts;	systematic and iterative review	In data collection;	The final data were presented to a panel of five experts in SCI
10.1109/BIBM49941.2020.9313127 https://ieeexplore.ieee.org/document/9313127	Stroke screening data modeling based on openEHR and NINDS Stroke CDE	China	2020	Yang et al	Yang, Y. and Xu, H. and Qi, B. and Niu, X. and Li, M. and Zhao, D.	Stroke Common Data Elements	1,725 data elements in six domains	National Institute of Neurological Disorders and Stroke (NINDS) CDE Project	long	brain	Stroke	Stroke	Common medical condition	expert interviews focus group	Based on existing modeling methods, including the establishment of a collaborative modeling group, data requirements collection, domain concept extraction, archetypes, and CDEs mapping, archetype and template development, archetype and template review, 1. data requirement 2. domain concept extraction 3. archetype and CDEs mapping 4. developing archetypes and templates 5. reviewing archetypes and …	Modification	Yes	two clinical experts, two informatics experts, and two modeling engineers	Clinicians; IT Personal;	first: a collaborative modeling group (two clinical domain experts, two informatics experts, and two modeling engineers) step 2: modeling engineers step 5: reviewing archetypes and templates by clinical domain experts and informatics experts	in conception and in evaluation	first: a collaborative modeling group (two clinical domain experts, two informatics experts, and two modeling engineers) step 2: modeling engineers step 5: reviewing archetypes and templates by clinical domain experts and informatics experts	Interviews; Expert meetings;
10.4414/smw.2021.w30069 https://smw.ch/article/doi/smw.2021.w30069	SwissPedData: Standardising hospital records for the benefit of paediatric research	Switzerland	2021	Jaboyedoff et al	Jaboyedoff, M. and Rakic, M. and Bachmann, S. and Berger, C. and Diezi, M. and Fuchs, O. and Frey, U. and Gervaix, A. and Glücksberg, A.S. and Grotzer, M. and Heininger, U. and Kahlert, C.R. and Kaiser, D. and Kopp, M.V. and Lauener, R. and Neuhaus, T.J. and Paioni, P. and Posfay-Barbe, K. and Ramelli, G.P. and Simeoni, U. and Simonetti, G. and Sokollik, C. and Spycher, B.D. and Kuehni, C.E.	SwissPedData	336	SwissPedData	both (collection of all kind of pediatric diseases)	multi organ/ other	Paediatrics Diseases	Paediatrics Diseases	Both	State of the art literature review visit and data collection expert interviews metadata collection and analysis non-systematic, focused literature search Delphi process: online survey, face 2 faces, survey, validation per email	1. Preparatory step: a. core team assessed the current status of clinical data documentation during routine encounters in participating hospitals and ongoing clinical registries and cohort studies b.searched the literature for other initiatives aiming to standardize pediatric EHR c. visited each participating hospital and collected clinical data entry forms and information on the EHR system used …	Original	Yes	Six pediatricians, three pediatric epidemiologists, and two pediatric registry managers. 8 hospitals for the Delphi processes: Clinical directors proposed 121 experienced general pediatricians and subspecialists for the Delphi process, of whom 119 agreed to participate. Of these, 73 took part in the first round (online survey), 45 attended the second round (face-to-face meetings), 58 commented in…	Clinicians; Domain experts; Registry staff;	Selection of candidate common data elements: an initial list of CDEs was further refined during a two-day retreat held at the ISPM Bern with an interdisciplinary group including six pediatricians, three pediatric epidemiologists, and two pediatric registry managers. registries, and/or on expert opinion	In conception;	For each pediatric subspecialty, the initial list of candidate CDEs was drafted by the core team together with one hospital pediatrician who represented the subspecialty. Consensus (Delphi process) using an online survey, then face-to-face, then online. Final round (4): the agreed CDEs and answer formats were sent by email to all the experts for any last inputs and final approval	Survey;	Based on the broad agreement between pediatricians from all university and cantonal pediatric clinics in Switzerland
10.1186/s12903-017-0374-5 https://bmcoralhealth.biomedcentral.com/articles/10.1186/s12903-017-0374-5	The basic research factors questionnaire for studying early childhood caries	USA	2017	Albino et al	Albino, J. and Tiwari, T. and Gansky, S.A. and Henshaw, M.M. and Barker, J.C. and Brega, A.G. and Gregorich, S.E. and Heaton, B. and Batliner, T.S. and Borrelli, B. and Geltman, P. and Kressin, N.R. and Weintraub, J.A. and Finlayson, T.L. and Garcia, R.I. and Early Childhood Caries Collaborating Centers		Essential CDEs include 88 items, with an additional 177 measures categorized as optional CDEs	Early Childhood Caries Collaborating Centers (EC4)	both (short and long-term effects of limited oral health)	teeth	Dental caries		Common medical condition	Multi-step process active working groups (face-to-face and online meetings) research experience + literature reviews	EC4 followed a systematic multi-step process in selecting and defining measures included in the BRFQ. Several of the measures were previously validated at the time of selection, and other measures are undergoing the process of validation. prior research experience and literature reviews recommended measures were reviewed by investigators across the three Centers and were revised DCC compiled item…	Original	Yes	Forty-five investigators from across the Centers and NIDCR were involved in the process, functioning as eight measures working groups, each focused on one or more categories of constructs and their measurement	Domain experts;			identification, location, and evaluation of validated measures development of new measures	Expert meetings; Teleconferences;
10.1089/neu.2018.5887	The Canadian Pediatric Mild Traumatic Brain Injury Common Data Elements Project: Harmonizing Outcomes to Increase Understanding of Pediatric Concussion.	Canada	2018	Gagnon et al	Isabelle Gagnon, Debbie Friedman 3 4, Miriam H Beauchamp 5 6, Brian Christie 7 8, Carol DeMatteo 9 10, Gail Macartney 11, Bradford J McFadyen 12 13, Katia Sirois 13 14, Chand Taneja 15, Karl Zabjek 16, Roger Zemek 17, Martin Mrazik 18			CanPedCDE initiative	short	brain	Pediatric concussion or mild traumatic brain injury (MTBI)	Traumatic brain injury	Common medical condition	Mixed (Online survey of experts and in person consensus meeting.)	The selection of Common Data Elements (CDE) began by identifying relevant domains of functioning (e.g., post-concussion symptoms, attention, and balance). Two sources were used to make this process more efficient: 1) the World Health Organization International Classification of Functioning (ICF) Traumatic Brain Injury Core Set, and the U.S. National Institute of Neurological Disorders and Stroke …	Modification	Yes	Forty experts in MTBI in children from multiple health-related perspectives (e.g., emergency medicine, pediatrics, neurosurgery, nursing, physiotherapy, and neuroscience), as well as researchers and knowledge users, participated in the selection process.	Domain experts;	In the selection of CDEs	In conception;	Online survey of experts and consensus meeting	Survey; Consensus meetings; Expert meetings;		Several limitations confronted our expert group during the selection process. First, although it was specifically highlighted that experts needed to balance comprehensiveness with feasibility when choosing domains and outcome measures, we recognize that some of the CDEs may require specialized equipment or expertise and may not be feasible to implement in all settings. These considerations will b…
10.3233/SHTI210049 https://ebooks.iospress.nl/doi/10.3233/SHTI210049	The Registry Data Warehouse in the European Reference Network for Rare Respiratory Diseases - Background, Conception and Implementation.	Germany	2021	Schaaf et al	Jannik Schaaf, James Chalmers, Heymut Omran, Petra Pennekamp, Olivier Sitbon, Thomas O F Wagner, Abilio Reis, Dennis Kadioglu, Holger Storf	Minimal dataset of ERN-Lung registries	22	European Reference Network for Respiratory Diseases (ERN-Lung)	long	multi organ/ other (rare disease)	Rare Lung Diseases	Rare Lung Diseases	Rare medical condition	Mixed method	A common dataset (CDS) is designed using the needs and ideas of all registry stakeholders like clinicians, and technical experts. Then the CDS is implemented in a Metadata Repository (MDR) using several software components.	Original	Yes	Registries stakeholders, e.g., clinicians and technical experts.	Clinicians; IT Personal; Registry staff;	In the conception phase: development of the Common dataset (CDS)	In conception;
10.1097/PRS.0000000000006969	Toward International Harmonization of Breast Implant Registries: International Collaboration of Breast Registry Activities Global Common Data Set.	The Netherlands	2020	Spronk et al	Pauline E R Spronk, Husna Begum 1, Swarna Vishwanath 1, Andy Crosbie 1, Arul Earnest 1, Elisabeth Elder 1, David B Lumenta 1, Danica Marinac-Dabic 1, Colin C M Moore 1, Marc A M Mureau 1, Graeme Perks 1, Andrea L Pusic 1, Birgit Stark 1, Uwe von Fritschen 1, Howard Klein 1, Rodney D Cooter 1, Hinne A Rakhorst 1, Ingrid Hopper 1		52 data points	International Collaboration of Breast Registry Activities Global Common Data Set	long	multi organ/ other	Breast Implant		Common medical condition	Modified Delphi approach	The authors convened an international group of surgeons, consumers, nurses, registry experts, and regulators to review the data points. A modified Delphi approach was applied, to rate the importance of each point on a six-point Likert scale. Data points from six national breast implant registries were divided into categories: clinical, implant-related, and patient-reported findings; operation det…	Original	Yes	An international group of surgeons, consumers, nurses, registry experts, and regulators	Clinicians; IT Personal; Registry staff;	in conception	In conception;
10.3174/ajnr.A7000 https://www.ncbi.nlm.nih.gov/pmc/articles/PMC8040979/	Validation of the National Institute of Neurological Disorders and Stroke Spinal Cord Injury MRI Common Data Elements Instrument.	USA	2021	Fisher et al	Fisher J and Krisa L and Middleton DM and Leiby BE and Harrop JS and Shah LM and Schwartz ED and Doshi A and Faro SH and Mohamed FB and Flanders AE				long	spinal cord	Neurologic disorder and stroke	Stroke	Common medical condition	Extraction of (frequent) CDEs form real world data	Thirty-five cervical and thoracic MR imaging studies of patients with acute spinal cord injury were evaluated independently in 2 rounds by 5 expert reviewers. Intra- and interrater agreement were calculated for 17 distinct MR imaging observations related to spinal cord injury. These included ordinal, categoric, and continuous measures related to the length and location of spinal cord hemorrhage a…	Modification	Yes	Experts	Domain experts;	In data collection/selection of patients that were suitable to represent the range of features and responses that constitute the NINDS adult SCI CDE collection.	In data collection;	Cervical and thoracic MR imaging studies of patients with acute spinal cord injury were evaluated independently in 2 rounds by experts.
